# Supplementary material for: Spatio-temporal characterisation and compensation method based on CNN and LSTM for residential travel data
Source: PeerJ Comput Sci. 2024 May 14;10:e2035. doi: 10.7717/peerj-cs.2035 (PMC11157577; doi:10.7717/peerj-cs.2035)
Supplement: Supplemental Information 1 [file peerj-cs-10-2035-s001.zip]

Archive with 39 entries (34 files):
- CNN-LSTM/
- CNN-LSTM/.idea/
- CNN-LSTM/.idea/.gitignore
- CNN-LSTM/.idea/CNN-LSTM.iml
- CNN-LSTM/.idea/inspectionProfiles/
- CNN-LSTM/.idea/inspectionProfiles/profiles_settings.xml
- CNN-LSTM/.idea/inspectionProfiles/Project_Default.xml
- CNN-LSTM/.idea/misc.xml
- CNN-LSTM/.idea/modules.xml
- CNN-LSTM/.idea/workspace.xml
- CNN-LSTM/BasicSetting.py
- CNN-LSTM/DirStrategy.py
- CNN-LSTM/LOF.py
- CNN-LSTM/logger.py
- CNN-LSTM/Loss_LSTM.py
- CNN-LSTM/Loss_train.py
- CNN-LSTM/LSTM.py
- CNN-LSTM/MIMOPredictor.py
- CNN-LSTM/MIMOTrainer.py
- CNN-LSTM/New_Loss.py
- CNN-LSTM/Predictor.py
- CNN-LSTM/RecursionPredictor.py
- CNN-LSTM/RecursionStrategy.py
- CNN-LSTM/RecursionTrainer.py
- CNN-LSTM/test.py
- CNN-LSTM/tmp/
- CNN-LSTM/tmp/draw.py
- CNN-LSTM/tmp/Preprocess.py
- CNN-LSTM/tmp/sigma.py
- CNN-LSTM/tmp/TLS.py
- CNN-LSTM/tmp/WD.py
- CNN-LSTM/tmp/ZScore.py
- CNN-LSTM/tmp.py
- CNN-LSTM/utils.py
- CNN-LSTM/__pycache__/
- CNN-LSTM/__pycache__/logger.cpython-38.pyc
- CNN-LSTM/__pycache__/Loss_LSTM.cpython-38.pyc
- CNN-LSTM/__pycache__/LSTM.cpython-38.pyc
- CNN-LSTM/__pycache__/utils.cpython-38.pyc
