# Supplementary material for: Spatio-temporal characterisation and compensation method based on CNN and LSTM for residential travel data
Source: PeerJ Comput Sci. 2024 May 14;10:e2035. doi: 10.7717/peerj-cs.2035 (PMC11157577; doi:10.7717/peerj-cs.2035)
Supplement: Supplemental Information 1 [file peerj-cs-10-2035-s001.zip › CNN-LSTM/Loss_LSTM.py]

import tensorflow as tf


def custom_loss(y_true, y_pred):
    p = 1  # Weight when predicted value is greater than true value
    q = 0.6  # The weight when the predicted value is smaller than the true value
    error = y_true - y_pred
    condition = tf.less_equal(error, 0)
    loss = tf.where(condition, q * tf.square(error), p * tf.square(error))
    return tf.reduce_mean(loss)
