# Supplementary material for: Spatio-temporal characterisation and compensation method based on CNN and LSTM for residential travel data
Source: PeerJ Comput Sci. 2024 May 14;10:e2035. doi: 10.7717/peerj-cs.2035 (PMC11157577; doi:10.7717/peerj-cs.2035)
Supplement: Supplemental Information 1 [file peerj-cs-10-2035-s001.zip › CNN-LSTM/LSTM.py]

from datetime import datetime
import numpy as np
import tensorflow as tf
from tensorflow.keras.layers import Dropout, Dense, LSTM, SimpleRNN, GRU, Conv1D
import matplotlib.pyplot as plt
import os
import pandas as pd
from sklearn.preprocessing import MinMaxScaler
from sklearn.metrics import mean_squared_error, mean_absolute_error, mean_absolute_percentage_error, r2_score
import math
from Loss_LSTM import custom_loss


def get_model(pre_len, LSTM_Layer1, LSTM_Layer2):
    model = tf.keras.Sequential([
        # Conv1D(filters=32, kernel_size=3, padding='same', activation='relu', input_shape=(input_size, 1)),
        LSTM_Layer1,
        Dropout(0.2),
        LSTM_Layer2,
        Dropout(0.2),
        Dense(pre_len)
    ])
    return model


model_setting = {

}


def output_len(setting):
    if setting['continuous_output_sequence']:
        return setting['pre_len']
    return 1


# setting = {
#     'train_size': 0.8,
#     'epochs': 100,
#     'input_size': 60,
#     'batch_size': 32,
#     'pre_len': 6,
#     'fileName': "o2_i600s_w10_s1_fmean",
#     'model_name': 'lstm',
#     'checkpoint_root_dir': './checkpoint',
#     'true_epochs': 100,
#     'data_root_dir': './data',
#     'train_data_mode': 'pre',
#     'train_set_cols': [1],
#     'test_set_cols': [1],
#     'continuous_output_sequence': True,
# }


def models(setting):
    return {
        'lstm': get_model(pre_len=output_len(setting),
                          LSTM_Layer1=LSTM(units=80, return_sequences=True,
                                           input_shape=(setting['input_size'], len(setting['train_set_cols']))),
                          LSTM_Layer2=LSTM(units=100)),
        'rnn': tf.keras.Sequential([
            SimpleRNN(80, return_sequences=True),
            Dropout(0.2),
            SimpleRNN(100),
            Dropout(0.2),
            Dense(output_len(setting))
        ]),
        'cnn-lstm': tf.keras.Sequential([
            Conv1D(filters=32, kernel_size=3, padding='same', activation='relu',
                   input_shape=(setting['input_size'], len(setting['train_set_cols']))),
            LSTM(units=80, return_sequences=True,
                 input_shape=(setting['input_size'], len(setting['train_set_cols']))),
            Dropout(0.2),
            LSTM(units=100),
            Dropout(0.2),
            Dense(output_len(setting))
        ]),
        'gru': tf.keras.Sequential([
            GRU(units=80, return_sequences=True,
                input_shape=(setting['input_size'], len(setting['train_set_cols']))),
            Dropout(0.2),
            GRU(units=100),
            Dropout(0.2),
            Dense(output_len(setting))
        ]),
    }


def get_data(training_set, test_set, setting):
    input_size = setting['input_size']
    pre_len = setting['pre_len']
    # normalization
    sc = MinMaxScaler(feature_range=(0, 1))
    training_set_scaled = sc.fit_transform(training_set)
    test_set = sc.transform(test_set)

    x_train = []
    y_train = []
    x_test = []
    y_test = []

    for i in range(input_size, len(training_set_scaled) - pre_len):
        x_train.append(training_set_scaled[i - input_size:i, 0])
        label_start = i
        label_end = i + pre_len
        if not setting['continuous_output_sequence']:
            label_end = i + pre_len
            label_start = label_end - 1
        y_train.append(training_set_scaled[label_start:label_end, 0])
    # Scramble the training set
    np.random.seed(7)
    np.random.shuffle(x_train)
    np.random.seed(7)
    np.random.shuffle(y_train)
    tf.random.set_seed(7)
    # Change the training set from list format to array format
    x_train, y_train = np.array(x_train), np.array(y_train)
    x_train = np.reshape(x_train, (x_train.shape[0], input_size, 1))

    y_test_continuous_seq = []
    for i in range(input_size, len(test_set) - pre_len):
        x_test.append(test_set[i - input_size:i, 0])
        label_start = i
        label_end = i + pre_len
        y_test_continuous_seq.append(test_set[label_start:label_end, 0])
        if not setting['continuous_output_sequence']:
            label_end = i + pre_len
            label_start = label_end - 1
        y_test.append(test_set[label_start:label_end, 0])
    x_test, y_test, y_test_continuous_seq = np.array(x_test), np.array(y_test), np.array(y_test_continuous_seq)
    x_test = np.reshape(x_test, (x_test.shape[0], input_size, 1))
    setting['y_test_continuous_seq'] = y_test_continuous_seq
    if 'shuffle_all' in setting and setting['shuffle_all']:
    #     Merge training sets and tests
        x = np.concatenate((x_train, x_test), axis=0)
        y = np.concatenate((y_train, y_test), axis=0)
        # Scramble the training and testing sets
        np.random.seed(7)
        np.random.shuffle(x)
        np.random.seed(7)
        np.random.shuffle(y)
    #     Separate the training and testing sets
        x_train = x[:len(x_train)]
        x_test = x[len(x_train):]
        y_train = y[:len(y_train)]
        y_test = y[len(y_train):]
    return x_train, y_train, x_test, y_test, sc, test_set


def train(setting):
    model = setting['model']
    x_train = setting['x_train']
    y_train = setting['y_train']
    x_test = setting['x_test']
    y_test = setting['y_test']

    print('x_train.shape', x_train.shape)
    print('y_train.shape', y_train.shape)
    print('x_test.shape', x_test.shape)
    print('y_test.shape', y_test.shape)

    if setting['cp_callback'] is None:
        preprocess(setting)

    cp_callback = setting['cp_callback']
    true_epochs = setting['true_epochs']

    history = model.fit(x_train, y_train, setting['batch_size'], epochs=true_epochs, validation_data=(x_test, y_test),
                        validation_freq=1,
                        callbacks=[cp_callback])

    model.summary()

    loss = history.history['loss']
    val_loss = history.history['val_loss']

    return loss, val_loss


def preprocess(setting):
    # get data
    file_path = os.path.join(setting['data_root_dir'], setting['fileName'] + '.csv')
    setting['data_set'] = pd.read_csv(file_path)
    train_size = setting['train_size']
    data_set = setting['data_set']
    if setting['train_data_mode'] == 'pre':
        training_set = data_set.iloc[0:int(len(data_set) * train_size), setting['train_set_cols']].values
        test_set = data_set.iloc[int(len(data_set) * train_size):, setting['test_set_cols']].values
        setting['test_set'] = test_set
        setting['train_set'] = training_set
    elif setting['train_data_mode'] == 'post':
        k = int(len(data_set) * train_size)
        training_set = data_set.iloc[len(data_set)-k:, setting['train_set_cols']].values
        test_set = data_set.iloc[0:len(data_set)-k, setting['test_set_cols']].values
        setting['test_set'] = test_set
        setting['train_set'] = training_set

    x_train, y_train, x_test, y_test, sc, test_set = get_data(setting['train_set'], setting['test_set'], setting)
    setting['x_train'] = x_train
    setting['y_train'] = y_train
    setting['x_test'] = x_test
    setting['y_test'] = y_test
    setting['sc'] = sc
    setting['test_set'] = test_set

    # modeling
    setting['model'] = models(setting)[setting['model_name']]
    model = setting['model']
    setting['checkpoint_save_path'] = os.path.join(setting['checkpoint_root_dir'],
                                                   f"{setting['model_name']}_i{setting['input_size']}_o{setting['pre_len']}",
                                                   f"{setting['fileName']}",
                                                   f"{setting['fileName']}.ckpt")
    checkpoint_save_path = setting['checkpoint_save_path']
    if 'loss' in setting and setting['loss'] == 'cost':
        model.compile(optimizer=tf.keras.optimizers.Adam(0.001),
                      loss=custom_loss)
    else:
        model.compile(optimizer=tf.keras.optimizers.Adam(0.001),
                    loss='mean_squared_error')
    #
    if os.path.exists(checkpoint_save_path + '.index'):
        print('-------------load the model-----------------')
        model.load_weights(checkpoint_save_path)
    cp_callback = tf.keras.callbacks.ModelCheckpoint(filepath=checkpoint_save_path,
                                                     save_weights_only=True,
                                                     save_best_only=True,
                                                     monitor='val_loss')
    setting['cp_callback'] = cp_callback


def post_process():
    pass


def mape_m(actual, pred):
    return np.mean(np.abs((actual - pred) / actual)) * 100


def predict(setting):
    model = setting['model']
    x_test = setting['x_test']
    y_test = setting['y_test']
    sc = setting['sc']
    predicted = model.predict(x_test)
    predicted = sc.inverse_transform(predicted)
    real = sc.inverse_transform(y_test)

    return predicted, real


def evaluate(predicted, real):
    mse = mean_squared_error(predicted, real)
    rmse = math.sqrt(mean_squared_error(predicted, real))
    mae = mean_absolute_error(predicted, real)

    mape = mean_absolute_percentage_error(predicted, real)
    r2 = r2_score(predicted, real)
    return mse, rmse, mae, mape, r2


# if __name__ == '__main__':
#     preprocess(setting)
#     train(setting)
#     predicted, real = predict(setting)
#     mse, rmse, mae, mape, r2 = evaluate(predicted, real)
#     print(f"mse: {mse}, rmse: {rmse}, mae: {mae}, mape: {mape}, r2: {r2}")
