# Supplementary material for: Spatio-temporal characterisation and compensation method based on CNN and LSTM for residential travel data
Source: PeerJ Comput Sci. 2024 May 14;10:e2035. doi: 10.7717/peerj-cs.2035 (PMC11157577; doi:10.7717/peerj-cs.2035)
Supplement: Supplemental Information 1 [file peerj-cs-10-2035-s001.zip › CNN-LSTM/RecursionStrategy.py]

from LSTM import preprocess, train, predict, evaluate

setting = {
    'train_size': 0.8,
    'epochs': 1,
    'input_size': 60,
    'pre_len': 1,
    'batch_size': 32,
    'fileName': "o1_i900s_w10_s1_fmean",
    'model_name': 'lstm',
    'checkpoint_root_dir': './checkpoint-0507/recursion',
    'true_epochs': 100,
    'data_root_dir': './data',
    'train_data_mode': 'pre',
    'train_set_cols': [1],
    'test_set_cols': [1],
    'continuous_output_sequence': True,
}

if __name__ == '__main__':
    preprocess(setting)
    train(setting)
