# Supplementary material for: Spatio-temporal characterisation and compensation method based on CNN and LSTM for residential travel data
Source: PeerJ Comput Sci. 2024 May 14;10:e2035. doi: 10.7717/peerj-cs.2035 (PMC11157577; doi:10.7717/peerj-cs.2035)
Supplement: Supplemental Information 1 [file peerj-cs-10-2035-s001.zip › CNN-LSTM/test.py]

import os
import numpy as np

A = np.ones((200, 60, 1))
B = np.ones((200, 1))

# Use the reshape function to reshape A into the shape of (200, 60)
A = A.reshape((200, 60))

# The shape of the output result
print(A.shape)  # (200, 60)

a = np.concatenate((A, B), axis=1)
a = a[:, 1:]
a = a.reshape((200, 60, 1))
print(a.shape)
