# Supplementary material for: Spatio-temporal characterisation and compensation method based on CNN and LSTM for residential travel data
Source: PeerJ Comput Sci. 2024 May 14;10:e2035. doi: 10.7717/peerj-cs.2035 (PMC11157577; doi:10.7717/peerj-cs.2035)
Supplement: Supplemental Information 1 [file peerj-cs-10-2035-s001.zip › CNN-LSTM/tmp/draw.py]

import pandas as pd
import matplotlib.pyplot as plt

data = pd.read_csv('./data.csv')
plt.plot(data[:1000])
plt.show()
