# Supplementary material for: Spatio-temporal characterisation and compensation method based on CNN and LSTM for residential travel data
Source: PeerJ Comput Sci. 2024 May 14;10:e2035. doi: 10.7717/peerj-cs.2035 (PMC11157577; doi:10.7717/peerj-cs.2035)
Supplement: Supplemental Information 1 [file peerj-cs-10-2035-s001.zip › CNN-LSTM/tmp/sigma.py]

import numpy as np
from ZScore import z_score

x = np.array([1,2,3,4,5,6,7,8,9,10])
y = np.array([2,4,6,8,10,12,14,16,18,20])

print(np.corrcoef(x,y))
print(np.std(x))
print(np.std(y))
print(z_score(x))
print(z_score(y))
