# Supplementary material for: Spatio-temporal characterisation and compensation method based on CNN and LSTM for residential travel data
Source: PeerJ Comput Sci. 2024 May 14;10:e2035. doi: 10.7717/peerj-cs.2035 (PMC11157577; doi:10.7717/peerj-cs.2035)
Supplement: Supplemental Information 1 [file peerj-cs-10-2035-s001.zip › CNN-LSTM/tmp/WD.py]

import pywt
import matplotlib.pyplot as plt
import numpy as np
import pandas as pd

data = pd.read_csv('./data.csv')
signal = data['num'].values


# Perform wavelet decomposition
w = pywt.Wavelet('haar')
coeffs = pywt.wavedec(signal, w, level=2)

# Draw wavelet components
plt.subplot(411)
plt.plot(signal[:500])
plt.title('Original Signal')

plt.subplot(412)
plt.plot(coeffs[0][:500])
plt.title('Approximation Coefficients')

plt.subplot(413)
plt.plot(coeffs[1][:500])
plt.title('Level 1 Detail Coefficients')

plt.subplot(414)
plt.plot(coeffs[2][:500])
plt.title('Level 2 Detail Coefficients')

plt.tight_layout()
plt.show()
