# Supplementary material for: Spatio-temporal characterisation and compensation method based on CNN and LSTM for residential travel data
Source: PeerJ Comput Sci. 2024 May 14;10:e2035. doi: 10.7717/peerj-cs.2035 (PMC11157577; doi:10.7717/peerj-cs.2035)
Supplement: Supplemental Information 1 [file peerj-cs-10-2035-s001.zip › CNN-LSTM/tmp/ZScore.py]

import numpy as np

# Generate experimental data
np.random.seed(42)
X = np.random.randn(20)


def z_score(x):
    mean = np.mean(x)
    std = np.std(x)

    threshold = 1
    if std == 0:
        return None
    z = (x - mean) / std
    outliers = np.where(np.abs(z) > threshold)

    # print(outliers)
    # x[outliers] = mean
    return outliers

# if __name__ == '__main__':
#     x= z_score(X)
#     print(X)
