# Supplementary material for: Spatio-temporal characterisation and compensation method based on CNN and LSTM for residential travel data
Source: PeerJ Comput Sci. 2024 May 14;10:e2035. doi: 10.7717/peerj-cs.2035 (PMC11157577; doi:10.7717/peerj-cs.2035)
Supplement: Supplemental Information 1 [file peerj-cs-10-2035-s001.zip › CNN-LSTM/tmp.py]

from datetime import datetime
import numpy as np
import tensorflow as tf
from tensorflow.keras.layers import Dropout, Dense, LSTM, SimpleRNN, GRU, Conv1D
import matplotlib.pyplot as plt
import os
import pandas as pd
from sklearn.preprocessing import MinMaxScaler
from sklearn.metrics import mean_squared_error, mean_absolute_error, mean_absolute_percentage_error, r2_score
import math

figNum = 1
train_size = 0.8
epochs = 100
true_epochs = 1
pre_len = 6
input_size = 120
fileName = "o2_i600s_w10_s1_fmean"
model_name = 'cnn-lstm'
trans_set = False

checkpoint_save_path = f'./long_predict/{fileName}/epochs{epochs}_i{input_size}_nn{pre_len}_{model_name}/LSTM_pf.ckpt'

LSTM_Layer1 = LSTM(units=80, return_sequences=True, input_shape=(input_size, 1))
LSTM_Layer2 = LSTM(units=100)

model = tf.keras.Sequential([
    # Conv1D(filters=32, kernel_size=3, padding='same', activation='relu', input_shape=(input_size, 1)),
    LSTM_Layer1,
    Dropout(0.2),
    LSTM_Layer2,
    Dropout(0.2),
    Dense(pre_len)
])
#
model.compile(optimizer=tf.keras.optimizers.Adam(0.001),
              loss='mean_squared_error')  # Using mean square error for loss function
if os.path.exists(checkpoint_save_path + '.index'):
    print('-------------load the model-----------------')
    model.load_weights(checkpoint_save_path)

cp_callback = tf.keras.callbacks.ModelCheckpoint(filepath=checkpoint_save_path,
                                                 save_weights_only=True,
                                                 save_best_only=True,
                                                 monitor='val_loss')


def get_data(training_set, test_set):
    # normalization
    sc = MinMaxScaler(feature_range=(0, 1))
    training_set_scaled = sc.fit_transform(training_set)
    test_set = sc.transform(test_set)
    #
    x_train = []
    y_train = []

    x_test = []
    y_test = []

    #Test set: The first 2426-300=2126 days of data in the CSV table
    for i in range(input_size, len(training_set_scaled) - pre_len):
        x_train.append(training_set_scaled[i - input_size:i, 0])
        y_train.append(training_set_scaled[i:i + pre_len, 0])
    # Scramble the training set
    np.random.seed(7)
    np.random.shuffle(x_train)
    np.random.seed(7)
    np.random.shuffle(y_train)
    tf.random.set_seed(7)
    # Change the training set from list format to array format
    x_train, y_train = np.array(x_train), np.array(y_train)

    x_train = np.reshape(x_train, (x_train.shape[0], input_size, 1))
    # Test set: data from the last 300 days in the CSV table
    for i in range(input_size, len(test_set) - pre_len):
        x_test.append(test_set[i - input_size:i, 0])
        y_test.append(test_set[i:i + pre_len, 0])
    # The test set is changed into an array and reshaped to meet the RNN input requirements:
    # [number of samples sent, number of steps for loop kernel time unfolding,
    # number of input features for each time step]
    x_test, y_test = np.array(x_test), np.array(y_test)
    x_test = np.reshape(x_test, (x_test.shape[0], input_size, 1))
    return x_train, y_train, x_test, y_test, sc, test_set


def train(x_train, y_train, x_test, y_test):
    print(type(x_train), x_train.shape)
    print(type(y_train), y_train.shape)
    print(type(x_test), x_test.shape)
    print(type(y_test), y_test.shape)

    history = model.fit(x_train, y_train, batch_size=16, epochs=true_epochs, validation_data=(x_test, y_test),
                        validation_freq=1,
                        callbacks=[cp_callback])

    model.summary()

    # if not os.path.exists(weight_save_file):
    #     os.mkdir(weight_save_file)

    # file = open(weight_save_file + '/weights.txt', 'w')  # parameter extraction
    # for v in model.trainable_variables:
    #     file.write(str(v.name) + '\n')
    #     file.write(str(v.shape) + '\n')
    #     file.write(str(v.numpy()) + '\n')
    # file.close()

    loss = history.history['loss']
    val_loss = history.history['val_loss']


    return loss, val_loss


def mape_m(actual, pred):
    return np.mean(np.abs((actual - pred) / actual)) * 100


def predict(sc, model, x_test, y_test):
    predicted = model.predict(x_test)
    predicted = sc.inverse_transform(predicted)
    real = sc.inverse_transform(y_test)

    return predicted, real


def evaluate(predicted, real):
    mse = mean_squared_error(predicted, real)
    rmse = math.sqrt(mean_squared_error(predicted, real))
    mae = mean_absolute_error(predicted, real)

    mape = mean_absolute_percentage_error(predicted, real)
    r2 = r2_score(predicted, real)
    return mse, rmse, mae, mape, r2


def core(fileName):
    os.environ['TF_CPP_MIN_LOG_LEVEL'] = '2'
    data_set = pd.read_csv('./data/' + fileName + ".csv")
    print(int(len(data_set) * train_size))
    training_set = data_set.iloc[0:int(len(data_set) * train_size), 1:2].values
    test_set = data_set.iloc[int(len(data_set) * train_size):, 1:2].values
    if trans_set:
        training_set = data_set.iloc[int((1 - train_size) * len(data_set)):, 1:2].values
        test_set = data_set.iloc[:int((1 - train_size) * len(data_set)), 1:2].values
    # pass
    x_train, y_train, x_test, y_test, sc, test_set = get_data(training_set, test_set)
    print(x_test)
    loss, val_loss = train(x_train, y_train, x_test, y_test)


if __name__ == '__main__':
    fileName = "o2_i600s_w10_s1_fmean"
    os.environ['TF_CPP_MIN_LOG_LEVEL'] = '2'
    data_set = pd.read_csv('./data/' + fileName + ".csv")
    training_set = data_set.iloc[0:int(len(data_set) * train_size), 1:2].values
    test_set = data_set.iloc[int(len(data_set) * train_size):, 1:2].values
    # pass
    x_train, y_train, x_test, y_test, sc, test_set = get_data(training_set, test_set)
    loss, val_loss = train(x_train, y_train, x_test, y_test)

    # plt.plot(loss, label='Training Loss')
    # plt.plot(val_loss, label='Validation Loss')
    # plt.title('Training and Validation Loss')
    # plt.legend()
    # plt.show()
    log_dir = f"./result/log/mimo/{fileName}/epochs{epochs}_i{input_size}_nn{pre_len}_{model_name}/{datetime.now().strftime('%Y%m%d-%H%M%S')}"
    if not os.path.exists(log_dir):
        os.makedirs(log_dir)
    pre, real = predict(sc, model, x_test, y_test)
    np.save(log_dir + "/pre.npy", pre)
    np.save(log_dir + "/real.npy", real)
    mse, rmse, mae, mape, r2 = evaluate(pre[:100], real[:100])
    prop = "均方误差mse: {0:{1}} \n".format(mse, ".6f") + \
           "均方根误差rmse: {0:{1}} \n".format(rmse, ".6f") + \
           '平均绝对误差mae: {0:{1}} \n'.format(mae, ".6f") + \
           '平均绝对百分比误差mape: {0:{1}} \n'.format(mape, ".6f") + \
           'R2: {0:{1}} \n'.format(r2, ".6f")
    print(prop)
    print(pre[10])
    print(real[10])
